# Supplementary material for: Mapping splice QTLs reveals distinct transcriptional and post-transcriptional regulatory variation of gene expression and identifies putative alternative splicing variation mediating complex trait variation in pigs
Source: BMC Genomics. 2023 May 5;24:240. doi: 10.1186/s12864-023-09314-4 (PMC10161646; doi:10.1186/s12864-023-09314-4)
Supplement: Supplementary file 1 — Additional file 1. [file 12864_2023_9314_MOESM1_ESM.xlsx]

## Sheet: Table S1
Table S1. Mapping ststistics of 144 samples
Sample	Total reads	Uniquely mapped reads	Mapping reate	Junction reads
1036	36979188	27270612(73.75%)	0.8172	15431775(41.73%)
1889	38893804	32409514(83.33%)	0.9335	18421190(47.36%)
1304	57973898	49952134(86.16%)	0.9395	28538452(49.23%)
1041	34412206	25113608(72.98%)	0.8062	14283961(41.51%)
1677	51840262	44514864(85.87%)	0.942	24067878(46.43%)
2094	44739468	38966842(87.1%)	0.9476	21618697(48.32%)
1891	38741598	33163314(85.6%)	0.9409	19303360(49.83%)
1049	39403870	31611634(80.22%)	0.8894	18076194(45.87%)
1685	39059976	28471006(72.89%)	0.8296	16354509(41.87%)
2100	39455116	31513754(79.87%)	0.8791	17642310(44.71%)
1321	57566954	49014418(85.14%)	0.939	29335521(50.96%)
1687	28886344	19853148(68.73%)	0.7695	11196672(38.76%)
1060	35340694	28644072(81.05%)	0.9025	17106134(48.4%)
1903	46255542	39384100(85.14%)	0.939	22421427(48.47%)
2118	47593700	40895966(85.93%)	0.9429	23258579(48.87%)
1695	30901788	24311740(78.67%)	0.8986	13992711(45.28%)
1323	48913670	37606926(76.88%)	0.8562	22841565(46.7%)
1082	43873302	35182716(80.19%)	0.8925	21314781(48.58%)
1904	32622750	26679918(81.78%)	0.8963	15277494(46.83%)
1424	25340534	21619706(85.32%)	0.9344	12599272(49.72%)
1697	30770240	24532758(79.73%)	0.9035	13868800(45.07%)
2119	48262014	41169354(85.3%)	0.9346	23242051(48.16%)
1425	15760948	12884282(81.75%)	0.8899	6258255(39.71%)
1085	44502994	34285408(77.04%)	0.8591	19627193(44.1%)
1100	17645090	13828484(78.37%)	0.8639	8298670(47.03%)
1907	54374494	46562452(85.63%)	0.9474	27610894(50.78%)
2120	42599924	36311226(85.24%)	0.9344	20938208(49.15%)
1746	53620694	43391874(80.92%)	0.9123	24562270(45.81%)
1107	36904280	30317602(82.15%)	0.9076	16689634(45.22%)
1110	20420894	16615584(81.37%)	0.9122	8832940(43.25%)
1758	29353466	23525396(80.15%)	0.8921	13132111(44.74%)
2123	37283362	32148084(86.23%)	0.9402	18122515(48.61%)
1910	55128774	47131238(85.49%)	0.9433	28590638(51.86%)
1776	14020638	11209844(79.95%)	0.8896	6326918(45.13%)
1111	31689550	22764058(71.83%)	0.8123	13500045(42.6%)
1431	120697698	98787096(81.85%)	0.9092	54719391(45.34%)
1113	32497138	24695716(75.99%)	0.838	15201859(46.78%)
2131	40530552	32906544(81.19%)	0.8943	18808022(46.4%)
1778	35673816	27354352(76.68%)	0.8664	16462301(46.15%)
1914	48282526	40665502(84.22%)	0.9324	24766546(51.3%)
1435	40286444	34132268(84.72%)	0.9325	19172954(47.59%)
1123	30978562	24376284(78.69%)	0.8621	14262159(46.04%)
1782	36775336	29362802(79.84%)	0.8942	17448018(47.44%)
2135	48962606	41192164(84.13%)	0.9252	22601666(46.16%)
1136	42281574	34307900(81.14%)	0.8856	19871751(47.0%)
1916	57096044	49096894(85.99%)	0.9463	28063733(49.15%)
1444	59971896	50665772(84.48%)	0.9298	28001528(46.69%)
1784	39454200	31216836(79.12%)	0.8888	17886565(45.34%)
2141	47960480	40899018(85.28%)	0.9286	23057969(48.08%)
1145	47948574	39182862(81.72%)	0.8946	22237529(46.38%)
1445	41031526	34446050(83.95%)	0.9307	19151538(46.68%)
1785	40361704	32228084(79.85%)	0.8973	18531514(45.91%)
1928	54130252	43600556(80.55%)	0.9044	26190265(48.38%)
1449	19885020	14280540(71.82%)	0.8051	7244068(36.43%)
2143	44385802	37271956(83.97%)	0.9293	21974983(49.51%)
1147	41585750	31378236(75.45%)	0.8314	18809135(45.23%)
1482	12923280	10374368(80.28%)	0.8939	5878280(45.49%)
1789	36905582	30875526(83.66%)	0.9269	18083362(49.0%)
1158	23211084	18403552(79.29%)	0.8621	10087464(43.46%)
2152	44346360	36678868(82.71%)	0.917	21029625(47.42%)
1930	58530356	48212084(82.37%)	0.9208	28316223(48.38%)
1793	34844904	26810324(76.94%)	0.8553	14646388(42.03%)
1491	47175534	39949728(84.68%)	0.9369	23384036(49.57%)
1177	41646514	33890628(81.38%)	0.8925	18964175(45.54%)
1179	21752160	17727904(81.5%)	0.8991	9599692(44.13%)
2154	51174522	41228802(80.57%)	0.9039	24654022(48.18%)
1798	48858564	40250522(82.38%)	0.9211	24100784(49.33%)
1493	40955482	34818878(85.02%)	0.9345	20161242(49.23%)
1965	58708978	50077090(85.3%)	0.9397	28396136(48.37%)
1504	24311094	16356940(67.28%)	0.7577	8316022(34.21%)
1192	49087870	37775320(76.95%)	0.8666	24232025(49.36%)
2164	51136200	44917972(87.84%)	0.9533	25217462(49.31%)
1800	49046242	40676666(82.94%)	0.9194	22866565(46.62%)
1971	45113374	37915726(84.05%)	0.9273	22541158(49.97%)
1197	47672344	39630148(83.13%)	0.9104	22474315(47.14%)
1510	63037060	49876964(79.12%)	0.8675	24534997(38.92%)
1976	48169728	40408150(83.89%)	0.9267	24444017(50.75%)
1199	36127534	28752186(79.59%)	0.8623	15925475(44.08%)
2168	68228602	59606716(87.36%)	0.9533	35436514(51.94%)
1980	41408260	33918454(81.91%)	0.9047	19711647(47.6%)
1205	43474186	35224100(81.02%)	0.9028	20412661(46.95%)
1811	110219848	88911776(80.67%)	0.9032	52600827(47.72%)
2195	47941250	41865318(87.33%)	0.9545	23826423(49.7%)
1517	97091998	82601080(85.08%)	0.9402	48571966(50.03%)
1989	54678196	46763868(85.53%)	0.9401	26793881(49.0%)
2197	46852158	40360712(86.14%)	0.94	20665240(44.11%)
1207	61054598	52299274(85.66%)	0.9417	28822528(47.21%)
1523	36890246	31106502(84.32%)	0.9316	17150493(46.49%)
1529	36719886	31318428(85.29%)	0.9387	16823898(45.82%)
1991	52926894	45204012(85.41%)	0.9365	25204243(47.62%)
1237	46624002	38614214(82.82%)	0.9096	22795867(48.89%)
1818	98415314	82012390(83.33%)	0.9276	51400612(52.23%)
2229	67238860	51055042(75.93%)	0.8515	28784029(42.81%)
1999	37508828	30602198(81.59%)	0.9086	17294825(46.11%)
1819	34174616	27378918(80.11%)	0.8938	15583571(45.6%)
1532	40287790	31897778(79.17%)	0.8822	18630485(46.24%)
1242	47791838	41277762(86.37%)	0.9474	23604097(49.39%)
2231	43949906	33914280(77.17%)	0.8616	19553278(44.49%)
1820	39499214	32399432(82.03%)	0.9128	18447464(46.7%)
1265	41961138	35056560(83.55%)	0.923	18672948(44.5%)
1537	60725634	50840866(83.72%)	0.9193	25979804(42.78%)
2003	64644446	53485662(82.74%)	0.9146	29340912(45.39%)
1267	24135248	18373966(76.13%)	0.8613	10509797(43.55%)
2261	64733844	50108602(77.41%)	0.8771	31935167(49.33%)
1831	42171320	34873648(82.7%)	0.9142	20539811(48.71%)
2018	40234190	34133430(84.84%)	0.9323	19416467(48.26%)
1543	44321456	37345496(84.26%)	0.927	19255029(43.44%)
1282	45917938	36556382(79.61%)	0.8867	22240567(48.44%)
2263	46242918	38267196(82.75%)	0.916	22518696(48.7%)
2020	43237356	36143606(83.59%)	0.9256	21772519(50.36%)
1833	44555746	22116552(49.64%)	0.8997	12602294(28.28%)	removed from further analysis
2297	43693052	36117452(82.66%)	0.9159	20462210(46.83%)
1578	67151110	57832176(86.12%)	0.9488	33756793(50.27%)
1291	61261412	51458186(84.0%)	0.9264	28682436(46.82%)
1836	35877474	30209382(84.2%)	0.9251	17384754(48.46%)
2022	38355080	31606410(82.4%)	0.9123	19650753(51.23%)
1589	32392186	25293300(78.08%)	0.885	15353677(47.4%)
2303	48729284	40813646(83.76%)	0.9204	22757154(46.7%)
1839	40022020	31763688(79.37%)	0.8808	19130674(47.8%)
2024	36500548	29800494(81.64%)	0.8987	16709644(45.78%)
1592	44512134	33109782(74.38%)	0.8293	18127078(40.72%)
1295	71023426	59746542(84.12%)	0.924	36430245(51.29%)
2311	40860198	34962574(85.57%)	0.9304	18908395(46.28%)
2026	38193938	32543546(85.21%)	0.9349	18797942(49.22%)
1843	41166354	34522596(83.86%)	0.9259	19291207(46.86%)
1593	35167782	27861502(79.22%)	0.8743	15599407(44.36%)
2027	40422646	34272876(84.79%)	0.9309	19825749(49.05%)
2317	43958458	36268030(82.51%)	0.9173	22060943(50.19%)
1844	38845202	31923372(82.18%)	0.9134	19548260(50.32%)
2029	34928180	29456068(84.33%)	0.9254	17053477(48.82%)
1879	38348480	32237678(84.07%)	0.9282	19353125(50.47%)
1625	74359120	60729646(81.67%)	0.9313	33736724(45.37%)
2030	41056178	34969430(85.17%)	0.9367	20170137(49.13%)
1881	61614182	52513986(85.23%)	0.9367	30353216(49.26%)
2064	37055510	30286620(81.73%)	0.9021	16705855(45.08%)
1884	34798428	28405264(81.63%)	0.9074	17031947(48.94%)
1627	89040114	74454060(83.62%)	0.9349	44360721(49.82%)
2071	47153558	39572292(83.92%)	0.9248	22138383(46.95%)
1886	36479248	30986630(84.94%)	0.9347	18131537(49.7%)
2073	41702124	34841392(83.55%)	0.919	19958686(47.86%)
2076	40970608	34610088(84.48%)	0.9365	20200274(49.3%)
1638	145613500	115214120(79.12%)	0.8691	59941900(41.17%)
1652	71866508	60754094(84.54%)	0.9344	32931532(45.82%)
1669	34329006	26658936(77.66%)	0.8625	13524505(39.4%)

## Sheet: Table S2
Table S2. Mediation analysis for sQTLs
SNP	SNP chromosome	SNP position	Triat	pQTL effect on trait	SE of pQTL effect on trait	P value of pQTL effect on trait	FDR	Alternative splicing event	Alternative splicing Ensembl ID	Alternative splicing gene	sQTL effect on PSI	SE of sQTL effect on PSI	P value of sQTL effect	FDR	pQTL effect conditional on PSI	SE of pQTL effect conditional on PSI	P value of pQTL effect conditional on PSI	Proportion mediated by PSI	P value of proportion	FDR
ALGA0065251	12	14839808	Last Rib Back Fat 19-wk	2.22414	0.491398	6.00679e-06	0.0216667	MXE_14981	ENSSSCG00000008515	MEMO1	-0.720811	0.154315	2.99702e-06	0.009	1.41199	0.480029	0.00326665	0.247323	0.0018	0.04656
ALGA0051124	9	9022546	Last Rib Back Fat 19-wk	2.14166	0.502328	2.01277e-05	0.0353125	MXE_23105	ENSSSCG00000035622	UBE2D3	-0.751532	0.160579	2.86694e-06	0.00875	1.33604	0.487822	0.00616659	0.291955	0.0006	0.02328
MARC0027291	15	121872813	Protein percent	-1.44127	0.200223	6.09541e-13	0	SE_6596	ENSSSCG00000016535	CALD1	-1.23487	0.169946	3.69619e-13	0	-0.865052	0.169242	3.19919e-07	0.209396	0.0008	0.0258667
ALGA0087356	15	122895848	Protein percent	-1.11643	0.192498	6.64261e-09	0	SE_6596	ENSSSCG00000016535	CALD1	-0.859095	0.180162	1.85633e-06	0.007	-0.652929	0.168643	0.000108099	0.286828	0	0
ALGA0087356	15	122895848	Protein percent	-1.11643	0.192498	6.64261e-09	0	SE_64726	ENSSSCG00000006703	PRKAB2	0.915422	0.177966	2.69229e-07	0.0025	-0.727569	0.173918	2.87182e-05	0.207469	0.0008	0.0258667
DIAS0000678	15	121561503	Protein percent	-1.14219	0.20086	1.29663e-08	0	SE_6596	ENSSSCG00000016535	CALD1	-0.880708	0.185841	2.14727e-06	0.00666667	-0.781073	0.172849	6.21858e-06	0.262756	0	0
ALGA0084580	15	27506547	Protein percent	-0.955129	0.191568	6.16897e-07	0.000833333	SE_64726	ENSSSCG00000006703	PRKAB2	0.880982	0.177931	7.37332e-07	0.00142857	-0.631293	0.173049	0.000264225	0.197199	0.0006	0.02328
ALGA0068020	13	11362350	Protein percent	-0.976636	0.197989	8.10669e-07	0.001875	SE_6596	ENSSSCG00000016535	CALD1	-0.858513	0.183594	2.92316e-06	0.00642857	-0.717078	0.172049	3.07447e-05	0.300756	0	0
MARC0016231	15	113263338	Protein percent	-0.817677	0.17319	2.3437e-06	0.004	SE_87512	ENSSSCG00000010359,ENSSSCG00000036976	ENSSSCG00000010359,ENSSSCG00000036976	-0.808528	0.160758	4.91833e-07	0.0025	-0.479893	0.15758	0.0023238	0.246292	0.0012	0.0358154
ALGA0107895	15	113348953	Protein percent	-0.817677	0.17319	2.3437e-06	0.004	SE_87512	ENSSSCG00000010359,ENSSSCG00000036976	ENSSSCG00000010359,ENSSSCG00000036976	-0.808528	0.160758	4.91833e-07	0.0025	-0.479893	0.15758	0.0023238	0.247689	0.0016	0.0443429
H3GA0044711	15	87196491	Protein percent	-0.879487	0.194358	6.03701e-06	0.0145455	SE_83281	ENSSSCG00000003434	MFN2	-0.719532	0.170831	2.53165e-05	0.0075	-0.687885	0.1819	0.000155782	0.23299	0.0006	0.02328
ASGA0069181	15	29363686	Protein percent	-0.786523	0.182085	1.56356e-05	0.0323077	SE_64726	ENSSSCG00000006703	PRKAB2	0.816046	0.171224	1.8797e-06	0.00625	-0.472101	0.165738	0.00439297	0.267591	0	0
ASGA0069220	15	30009913	Protein percent	-0.794175	0.187522	2.28435e-05	0.03625	SE_64726	ENSSSCG00000006703	PRKAB2	0.888762	0.173215	2.88258e-07	0.002	-0.45411	0.169473	0.00737238	0.264936	0.0002	0.0129333
ALGA0084729	15	30076560	Protein percent	-0.794175	0.187522	2.28435e-05	0.03625	SE_64726	ENSSSCG00000006703	PRKAB2	0.888762	0.173215	2.88258e-07	0.002	-0.45411	0.169473	0.00737238	0.264118	0.0006	0.02328
ASGA0070742	15	124461224	Protein percent	-0.718403	0.17169	2.86049e-05	0.0361111	SE_6596	ENSSSCG00000016535	CALD1	-0.768785	0.160835	1.75332e-06	0.00875	-0.294387	0.157294	0.0612658	0.527451	0.0002	0.0129333

## Sheet: Table S3
Table S3. Mediation analysis for eQTLs
SNP	SNP chromosome	SNP position	Triat	pQTL effect on trait	SE of pQTL effect on trait	P value of pQTL effect on trait	FDR	Gene ID	Ensembl ID	Gene name	eQTL effect on expression	SE of eQTL effect on expression	P value of eQTL effect	FDR	pQTL effect conditional on expression	SE of pQTL effect conditional on expression	P value of pQTL effect conditional on expression	Proportion mediated by expresison	P value of proportion	FDR
ASGA0091172	5	78360823	Belly weight	0.644917	0.132637	1.16048e-06	0.025	MSTRG.13792	ENSSSCG00000020864	VDR	-0.934462	0.182377	2.99444e-07	0.0075	0.348982	0.128161	0.00646922	0.320695	0.0004	0.00777455
H3GA0001825	1	57873684	Last Rib Back Fat 19-wk	2.07945	0.505457	3.88853e-05	0.0348333	MSTRG.463	ENSSSCG00000004433	HS3ST5	0.795072	0.148563	8.71054e-08	0	2.09734	0.504922	3.27005e-05	-0.347976	0.0058	0.04276
MARC0058870	1	32179678	Last Rib Back Fat 19-wk	1.95847	0.501543	9.42732e-05	0.0458	ENSSSCG00000034615	ENSSSCG00000034615	TNFAIP8L1	-0.785682	0.157671	6.25949e-07	0.00375	1.19825	0.491113	0.0146926	0.282355	0.007	0.0492303
MARC0093624	15	122218534	Protein percent	-1.51941	0.207623	2.51494e-13	0	MSTRG.9811	ENSSSCG00000031899	JSRP1	-1.28273	0.178432	6.53302e-13	0	-0.778367	0.16996	4.6561e-06	0.230913	0	0
MARC0093624	15	122218534	Protein percent	-1.51941	0.207623	2.51494e-13	0	MSTRG.9893	ENSSSCG00000014011	RASGEF1C	0.923277	0.191955	1.51029e-06	0.00833333	-1.12854	0.189202	2.44997e-09	0.116719	0.0038	0.0324976
MARC0093624	15	122218534	Protein percent	-1.51941	0.207623	2.51494e-13	0	MSTRG.14896	ENSSSCG00000003240	ENSSSCG00000003240	-1.03318	0.190862	6.19012e-08	0	-1.00382	0.174227	8.33395e-09	0.178219	0.0014	0.0170068
MARC0093624	15	122218534	Protein percent	-1.51941	0.207623	2.51494e-13	0	MSTRG.14990	ENSSSCG00000036306,ENSSSCG00000036306	ENSSSCG00000036306,ENSSSCG00000036306	-1.08792	0.184068	3.41237e-09	0	-1.0916	0.176845	6.71482e-10	0.146291	0.0052	0.0402812
MARC0093624	15	122218534	Protein percent	-1.51941	0.207623	2.51494e-13	0	MSTRG.15039	ENSSSCG00000003998,ENSSSCG00000035572,ENSSSCG00000003998	ZNF274,ENSSSCG00000035572,ZNF274	-0.94835	0.189211	5.38337e-07	0.0025	-1.0682	0.186534	1.02482e-08	0.140689	0.0006	0.0100219
MARC0093624	15	122218534	Protein percent	-1.51941	0.207623	2.51494e-13	0	MSTRG.15597	ENSSSCG00000038826	NDUFV2	0.962615	0.192293	5.5577e-07	0	-1.19688	0.174915	7.77586e-12	0.118358	0.006	0.0436327
MARC0093624	15	122218534	Protein percent	-1.51941	0.207623	2.51494e-13	0	MSTRG.10722	ENSSSCG00000007738	ASL	-1.09734	0.186026	3.66099e-09	0	-0.892819	0.173052	2.4795e-07	0.219828	0.0008	0.0122171
MARC0093624	15	122218534	Protein percent	-1.51941	0.207623	2.51494e-13	0	MSTRG.18923	ENSSSCG00000030681,ENSSSCG00000015476	MYBPH,CHI3L1	-1.03404	0.195947	1.31212e-07	0	-1.04645	0.174631	2.06881e-09	0.158004	0.0024	0.0237556
MARC0093624	15	122218534	Protein percent	-1.51941	0.207623	2.51494e-13	0	MSTRG.20312	ENSSSCG00000038442	TMLHE	1.15964	0.180717	1.39104e-10	0	-1.01723	0.171713	3.14195e-09	0.189514	0.0004	0.00777455
MARC0093624	15	122218534	Protein percent	-1.51941	0.207623	2.51494e-13	0	MSTRG.2760	ENSSSCG00000039148	P4HB	1.22455	0.179496	8.96748e-12	0	-0.986436	0.174806	1.67063e-08	0.175678	0.0036	0.0315443
MARC0027291	15	121872813	Protein percent	-1.44127	0.200223	6.09541e-13	0	MSTRG.8696	ENSSSCG00000032734	VOPP1	-0.986818	0.18263	6.54e-08	0	-1.0797	0.17046	2.38781e-10	0.134859	0.0058	0.04276
MARC0027291	15	121872813	Protein percent	-1.44127	0.200223	6.09541e-13	0	MSTRG.907	ENSSSCG00000032488	ZADH2	1.1805	0.174595	1.36685e-11	0	-0.975415	0.172352	1.51878e-08	0.160529	0.0052	0.0402812
MARC0027291	15	121872813	Protein percent	-1.44127	0.200223	6.09541e-13	0	MSTRG.9811	ENSSSCG00000031899	JSRP1	-1.09123	0.179284	1.15338e-09	0	-0.815351	0.163902	6.53753e-07	0.222774	0	0
MARC0027291	15	121872813	Protein percent	-1.44127	0.200223	6.09541e-13	0	MSTRG.9893	ENSSSCG00000014011	RASGEF1C	0.852842	0.186696	4.92213e-06	0.00909091	-1.08081	0.182459	3.15027e-09	0.11191	0.003	0.0281316
MARC0027291	15	121872813	Protein percent	-1.44127	0.200223	6.09541e-13	0	MSTRG.14896	ENSSSCG00000003240	ENSSSCG00000003240	-0.91628	0.184347	6.68095e-07	0.0075	-0.981229	0.167466	4.64912e-09	0.172789	0.0012	0.0154554
MARC0027291	15	121872813	Protein percent	-1.44127	0.200223	6.09541e-13	0	MSTRG.14990	ENSSSCG00000036306,ENSSSCG00000036306	ENSSSCG00000036306,ENSSSCG00000036306	-0.923392	0.182731	4.34297e-07	0.0025	-1.07829	0.169388	1.94286e-10	0.136036	0.002	0.0218163
MARC0027291	15	121872813	Protein percent	-1.44127	0.200223	6.09541e-13	0	MSTRG.10722	ENSSSCG00000007738	ASL	-0.981829	0.179676	4.64348e-08	0	-0.883064	0.166053	1.04934e-07	0.221934	0	0
MARC0027291	15	121872813	Protein percent	-1.44127	0.200223	6.09541e-13	0	MSTRG.18923	ENSSSCG00000030681,ENSSSCG00000015476	MYBPH,CHI3L1	-1.00558	0.189258	1.07657e-07	0	-0.971637	0.169987	1.09096e-08	0.168465	0.001	0.0142533
MARC0027291	15	121872813	Protein percent	-1.44127	0.200223	6.09541e-13	0	MSTRG.20312	ENSSSCG00000038442	TMLHE	1.06988	0.176766	1.42602e-09	0	-0.97097	0.166016	4.9557e-09	0.193767	0	0
MARC0027291	15	121872813	Protein percent	-1.44127	0.200223	6.09541e-13	0	MSTRG.2760	ENSSSCG00000039148	P4HB	1.166	0.174171	2.16297e-11	0	-0.92377	0.169672	5.19708e-08	0.179101	0.003	0.0281316
MARC0027291	15	121872813	Protein percent	-1.44127	0.200223	6.09541e-13	0	MSTRG.3675	ENSSSCG00000017928,ENSSSCG00000017929	ENSSSCG00000017928,RNASEK	0.870338	0.181233	1.56849e-06	0.005	-1.06703	0.170448	3.84588e-10	0.133012	0.0064	0.0459168
INRA0050381	15	122767349	Protein percent	-1.00937	0.173392	5.83891e-09	0	MSTRG.907	ENSSSCG00000032488	ZADH2	0.915261	0.156329	4.77893e-09	0	-0.527917	0.159391	0.000926007	0.325162	0	0
INRA0050381	15	122767349	Protein percent	-1.00937	0.173392	5.83891e-09	0	MSTRG.9430	ENSSSCG00000013919	ENSSSCG00000013919	0.948975	0.151934	4.21196e-10	0	-0.516506	0.161624	0.00139478	0.318369	0.0006	0.0100219
INRA0050381	15	122767349	Protein percent	-1.00937	0.173392	5.83891e-09	0	MSTRG.13485	ENSSSCG00000034407	AMN1	0.823047	0.157147	1.62812e-07	0.0025	-0.68346	0.157487	1.42618e-05	0.227958	0.002	0.0218163
INRA0050381	15	122767349	Protein percent	-1.00937	0.173392	5.83891e-09	0	MSTRG.14142	ENSSSCG00000002754	NQO1	0.845588	0.162807	2.06036e-07	0.00166667	-0.553295	0.155254	0.000365527	0.327023	0	0
INRA0050381	15	122767349	Protein percent	-1.00937	0.173392	5.83891e-09	0	MSTRG.14531	ENSSSCG00000024773	EID2	0.877317	0.158034	2.83332e-08	0	-0.61311	0.16344	0.000175927	0.239011	0.0016	0.0187956
INRA0050381	15	122767349	Protein percent	-1.00937	0.173392	5.83891e-09	0	MSTRG.15039	ENSSSCG00000003998,ENSSSCG00000035572,ENSSSCG00000003998	ZNF274,ENSSSCG00000035572,ZNF274	-0.825878	0.157405	1.54743e-07	0	-0.605277	0.155779	0.00010213	0.280753	0	0
INRA0050381	15	122767349	Protein percent	-1.00937	0.173392	5.83891e-09	0	MSTRG.10754	ENSSSCG00000007763	BCKDK	0.785506	0.162711	1.38177e-06	0.005	-0.677283	0.163772	3.54127e-05	0.191138	0.003	0.0281316
INRA0050381	15	122767349	Protein percent	-1.00937	0.173392	5.83891e-09	0	MSTRG.19720	ENSSSCG00000023215	MAOB	0.776371	0.153119	3.96998e-07	0.00166667	-0.575287	0.160387	0.00033466	0.289549	0	0
INRA0050381	15	122767349	Protein percent	-1.00937	0.173392	5.83891e-09	0	MSTRG.2760	ENSSSCG00000039148	P4HB	0.827572	0.158839	1.88722e-07	0.001	-0.527949	0.155527	0.00068733	0.344554	0	0
INRA0050381	15	122767349	Protein percent	-1.00937	0.173392	5.83891e-09	0	MSTRG.410	ENSSSCG00000004388,ENSSSCG00000004388,ENSSSCG00000038818	ENSSSCG00000004388,ENSSSCG00000004388,ENSSSCG00000038818	0.814309	0.159492	3.29684e-07	0.00388889	-0.645165	0.163492	7.9416e-05	0.213661	0.0014	0.0170068
INRA0050381	15	122767349	Protein percent	-1.00937	0.173392	5.83891e-09	0	MSTRG.4561	ENSSSCG00000011699	HPS3	0.796309	0.157954	4.62101e-07	0.000833333	-0.636819	0.165057	0.000114233	0.221242	0.0054	0.0406521
INRA0050381	15	122767349	Protein percent	-1.00937	0.173392	5.83891e-09	0	MSTRG.4801	ENSSSCG00000036094	PLAAT1	0.780692	0.164749	2.15129e-06	0.0075	-0.631233	0.161973	9.73278e-05	0.249397	0.0002	0.00419216
INRA0050381	15	122767349	Protein percent	-1.00937	0.173392	5.83891e-09	0	MSTRG.5870	ENSSSCG00000032953	MRLN	0.799148	0.161341	7.30139e-07	0.005	-0.726735	0.162171	7.41907e-06	0.184156	0.0058	0.04276
INRA0050381	15	122767349	Protein percent	-1.00937	0.173392	5.83891e-09	0	MSTRG.6152	ENSSSCG00000027230	SLC35G1	0.864673	0.155062	2.45662e-08	0	-0.571345	0.162166	0.000426359	0.270485	0.0002	0.00419216
ALGA0087356	15	122895848	Protein percent	-1.11643	0.192498	6.64261e-09	0	MSTRG.8696	ENSSSCG00000032734	VOPP1	-0.85851	0.181377	2.20902e-06	0.00857143	-0.733319	0.175331	2.88342e-05	0.206234	0.0006	0.0100219
ALGA0087356	15	122895848	Protein percent	-1.11643	0.192498	6.64261e-09	0	MSTRG.9430	ENSSSCG00000013919	ENSSSCG00000013919	0.899474	0.177042	3.76299e-07	0.000454545	-0.700844	0.176148	6.92881e-05	0.21266	0.0008	0.0122171
ALGA0087356	15	122895848	Protein percent	-1.11643	0.192498	6.64261e-09	0	MSTRG.9811	ENSSSCG00000031899	JSRP1	-1.02073	0.176198	6.90962e-09	0.00166667	-0.543865	0.157578	0.000557688	0.352989	0	0
ALGA0087356	15	122895848	Protein percent	-1.11643	0.192498	6.64261e-09	0	MSTRG.15597	ENSSSCG00000038826	NDUFV2	0.890052	0.181253	9.08205e-07	0	-0.737313	0.176771	3.03252e-05	0.189682	0.0032	0.0294897
ALGA0087356	15	122895848	Protein percent	-1.11643	0.192498	6.64261e-09	0	MSTRG.16103	ENSSSCG00000001038	ENSSSCG00000001038	1.01811	0.179737	1.47515e-08	0	-0.59874	0.177763	0.00075661	0.252189	0.0022	0.0230569
ALGA0087356	15	122895848	Protein percent	-1.11643	0.192498	6.64261e-09	0	MSTRG.10722	ENSSSCG00000007738	ASL	-0.878017	0.174846	5.12255e-07	0.00166667	-0.574146	0.168229	0.00064277	0.327501	0	0
ALGA0087356	15	122895848	Protein percent	-1.11643	0.192498	6.64261e-09	0	MSTRG.16884	ENSSSCG00000001963	EGLN3	0.883227	0.180749	1.02659e-06	0.00625	-0.706398	0.17862	7.66135e-05	0.196733	0.0034	0.0302883
ALGA0087356	15	122895848	Protein percent	-1.11643	0.192498	6.64261e-09	0	MSTRG.17444	ENSSSCG00000008737	C1QTNF7	0.870911	0.175526	6.98729e-07	0.00375	-0.658067	0.176457	0.000191988	0.212593	0.004	0.0331473
ALGA0087356	15	122895848	Protein percent	-1.11643	0.192498	6.64261e-09	0	MSTRG.17472	ENSSSCG00000008754	GBA3	0.967026	0.173698	2.58748e-08	0	-0.64361	0.178045	0.000300495	0.218958	0.0066	0.0467245
ALGA0087356	15	122895848	Protein percent	-1.11643	0.192498	6.64261e-09	0	MSTRG.18902	ENSSSCG00000020963	ENSSSCG00000020963	0.929019	0.18207	3.35107e-07	0	-0.642486	0.178295	0.000313972	0.222246	0.0064	0.0459168
ALGA0087356	15	122895848	Protein percent	-1.11643	0.192498	6.64261e-09	0	MSTRG.2760	ENSSSCG00000039148	P4HB	0.974303	0.176423	3.34113e-08	0	-0.619806	0.171816	0.000309309	0.280361	0.0002	0.00419216
ALGA0087356	15	122895848	Protein percent	-1.11643	0.192498	6.64261e-09	0	MSTRG.2761	ENSSSCG00000039148	P4HB	0.950705	0.177869	9.04276e-08	0	-0.642337	0.16956	0.00015171	0.233597	0.001	0.0142533
ALGA0087356	15	122895848	Protein percent	-1.11643	0.192498	6.64261e-09	0	MSTRG.2762	ENSSSCG00000037039	PPP1R27	0.909718	0.179336	3.92236e-07	0.01	-0.725808	0.177382	4.28094e-05	0.201182	0.001	0.0142533
ALGA0087356	15	122895848	Protein percent	-1.11643	0.192498	6.64261e-09	0	MSTRG.312	ENSSSCG00000004281,ENSSSCG00000033341,ENSSSCG00000004281,ENSSSCG00000004281,ENSSSCG00000033341	KCNQ5,ENSSSCG00000033341,KCNQ5,KCNQ5,ENSSSCG00000033341	0.978579	0.173269	1.62569e-08	0	-0.564829	0.177918	0.00150011	0.265066	0.0034	0.0302883
ALGA0087356	15	122895848	Protein percent	-1.11643	0.192498	6.64261e-09	0	MSTRG.3675	ENSSSCG00000017928,ENSSSCG00000017929	ENSSSCG00000017928,RNASEK	0.858151	0.176361	1.13957e-06	0.005	-0.688276	0.176116	9.30313e-05	0.215517	0.0018	0.0206903
ALGA0087356	15	122895848	Protein percent	-1.11643	0.192498	6.64261e-09	0	MSTRG.5370	ENSSSCG00000009722	SPOCK3	1.05323	0.176321	2.32376e-09	0	-0.55607	0.175284	0.00151188	0.286749	0.0008	0.0122171
ALGA0087356	15	122895848	Protein percent	-1.11643	0.192498	6.64261e-09	0	MSTRG.5590	ENSSSCG00000009916	ACADS	0.863476	0.181747	2.02437e-06	0.009	-0.756186	0.177522	2.04717e-05	0.173349	0.005	0.0395926
ALGA0087356	15	122895848	Protein percent	-1.11643	0.192498	6.64261e-09	0	MSTRG.6153	ENSSSCG00000035794,ENSSSCG00000010483	ENSSSCG00000035794,PLCE1	0.916624	0.175558	1.77768e-07	0.00375	-0.681835	0.170613	6.43159e-05	0.230652	0.004	0.0331473
ALGA0087356	15	122895848	Protein percent	-1.11643	0.192498	6.64261e-09	0	MSTRG.6753	ENSSSCG00000035702	WDSUB1	0.927499	0.177463	1.72817e-07	0.005	-0.683348	0.175862	0.000102033	0.223754	0.0006	0.0100219
DIAS0000678	15	121561503	Protein percent	-1.14219	0.20086	1.29663e-08	0	MSTRG.907	ENSSSCG00000032488	ZADH2	1.05701	0.180838	5.06425e-09	0	-0.752341	0.180862	3.18583e-05	0.238288	0.0006	0.0100219
DIAS0000678	15	121561503	Protein percent	-1.14219	0.20086	1.29663e-08	0	MSTRG.9430	ENSSSCG00000013919	ENSSSCG00000013919	1.02493	0.178774	9.85891e-09	0	-0.790133	0.18204	1.42197e-05	0.199152	0.0018	0.0206903
DIAS0000678	15	121561503	Protein percent	-1.14219	0.20086	1.29663e-08	0	MSTRG.13096	ENSSSCG00000000094	SUN2	-0.950227	0.185577	3.04917e-07	0.004	-0.846656	0.183406	3.90673e-06	0.172105	0.0038	0.0324976
DIAS0000678	15	121561503	Protein percent	-1.14219	0.20086	1.29663e-08	0	MSTRG.14142	ENSSSCG00000002754	NQO1	1.05878	0.18827	1.86892e-08	0.00166667	-0.603865	0.180771	0.000836266	0.289232	0.0008	0.0122171
DIAS0000678	15	121561503	Protein percent	-1.14219	0.20086	1.29663e-08	0	MSTRG.10722	ENSSSCG00000007738	ASL	-0.836583	0.180252	3.46407e-06	0.00590909	-0.652871	0.174151	0.000177629	0.31686	0	0
DIAS0000678	15	121561503	Protein percent	-1.14219	0.20086	1.29663e-08	0	MSTRG.20312	ENSSSCG00000038442	TMLHE	0.950519	0.182235	1.82918e-07	0.001	-0.753155	0.174591	1.60448e-05	0.268324	0	0
DIAS0000678	15	121561503	Protein percent	-1.14219	0.20086	1.29663e-08	0	MSTRG.2760	ENSSSCG00000039148	P4HB	0.919894	0.185022	6.63289e-07	0.00333333	-0.771802	0.175684	1.11737e-05	0.249264	0.0002	0.00419216
DIAS0000678	15	121561503	Protein percent	-1.14219	0.20086	1.29663e-08	0	MSTRG.2761	ENSSSCG00000039148	P4HB	0.981499	0.183315	8.59564e-08	0	-0.706694	0.176926	6.48889e-05	0.208252	0.0024	0.0237556
DIAS0000678	15	121561503	Protein percent	-1.14219	0.20086	1.29663e-08	0	MSTRG.312	ENSSSCG00000004281,ENSSSCG00000033341,ENSSSCG00000004281,ENSSSCG00000004281,ENSSSCG00000033341	KCNQ5,ENSSSCG00000033341,KCNQ5,KCNQ5,ENSSSCG00000033341	0.899186	0.178626	4.80623e-07	0.0075	-0.692008	0.18308	0.000156953	0.233538	0.004	0.0331473
DIAS0000678	15	121561503	Protein percent	-1.14219	0.20086	1.29663e-08	0	MSTRG.3687	ENSSSCG00000017936,ENSSSCG00000017936,ENSSSCG00000017937,ENSSSCG00000017937	GABARAP,GABARAP,PHF23,PHF23	0.960991	0.184919	2.02717e-07	0.0025	-0.837039	0.183396	5.01591e-06	0.173166	0.0042	0.0340136
DIAS0000678	15	121561503	Protein percent	-1.14219	0.20086	1.29663e-08	0	MSTRG.5590	ENSSSCG00000009916	ACADS	0.93942	0.185653	4.19095e-07	0.00166667	-0.859178	0.182974	2.65804e-06	0.166891	0.0046	0.0369729
DIAS0000678	15	121561503	Protein percent	-1.14219	0.20086	1.29663e-08	0	MSTRG.6113	ENSSSCG00000010446	STAMBPL1	0.903154	0.184436	9.73883e-07	0.0015	-0.872272	0.184299	2.213e-06	0.159675	0.0054	0.0406521
DIAS0000678	15	121561503	Protein percent	-1.14219	0.20086	1.29663e-08	0	MSTRG.6153	ENSSSCG00000035794,ENSSSCG00000010483	ENSSSCG00000035794,PLCE1	0.979608	0.180986	6.21133e-08	0.00166667	-0.66965	0.178024	0.000168851	0.220956	0.0042	0.0340136
DIAS0000678	15	121561503	Protein percent	-1.14219	0.20086	1.29663e-08	0	MSTRG.6753	ENSSSCG00000035702	WDSUB1	0.921315	0.184215	5.69401e-07	0.0075	-0.813253	0.180478	6.60282e-06	0.212796	0	0
ALGA0084580	15	27506547	Protein percent	-0.955129	0.191568	6.16897e-07	0.000833333	MSTRG.9404	ENSSSCG00000036756	ZNF496	-0.946556	0.17791	1.03532e-07	0.0025	-0.833539	0.177029	2.49571e-06	0.171614	0.0066	0.0467245
ALGA0084580	15	27506547	Protein percent	-0.955129	0.191568	6.16897e-07	0.000833333	MSTRG.9430	ENSSSCG00000013919	ENSSSCG00000013919	0.990492	0.172303	9.002e-09	0	-0.723064	0.174549	3.43591e-05	0.245008	0.0002	0.00419216
ALGA0084580	15	27506547	Protein percent	-0.955129	0.191568	6.16897e-07	0.000833333	MSTRG.9811	ENSSSCG00000031899	JSRP1	-0.889575	0.17992	7.64279e-07	0.004	-0.496168	0.156817	0.00155617	0.317043	0	0
ALGA0084580	15	27506547	Protein percent	-0.955129	0.191568	6.16897e-07	0.000833333	MSTRG.13096	ENSSSCG00000000094	SUN2	-1.0339	0.174348	3.02721e-09	0	-0.759618	0.176457	1.67118e-05	0.211181	0.0038	0.0324976
ALGA0084580	15	27506547	Protein percent	-0.955129	0.191568	6.16897e-07	0.000833333	MSTRG.14142	ENSSSCG00000002754	NQO1	0.855375	0.181548	2.45833e-06	0.00857143	-0.601511	0.171778	0.000462342	0.331035	0	0
ALGA0084580	15	27506547	Protein percent	-0.955129	0.191568	6.16897e-07	0.000833333	MSTRG.15597	ENSSSCG00000038826	NDUFV2	0.936273	0.178332	1.51959e-07	0	-0.794447	0.17401	4.9822e-06	0.212977	0.0008	0.0122171
ALGA0084580	15	27506547	Protein percent	-0.955129	0.191568	6.16897e-07	0.000833333	MSTRG.10722	ENSSSCG00000007738	ASL	-0.791571	0.173816	5.26182e-06	0.00576923	-0.534412	0.168291	0.00149571	0.390246	0	0
ALGA0084580	15	27506547	Protein percent	-0.955129	0.191568	6.16897e-07	0.000833333	MSTRG.18902	ENSSSCG00000020963	ENSSSCG00000020963	0.85818	0.180997	2.12254e-06	0.00625	-0.675194	0.176477	0.000130262	0.249091	0.003	0.0281316
ALGA0084580	15	27506547	Protein percent	-0.955129	0.191568	6.16897e-07	0.000833333	MSTRG.20312	ENSSSCG00000038442	TMLHE	0.97535	0.17347	1.88122e-08	0	-0.659038	0.168268	8.98075e-05	0.318818	0	0
ALGA0084580	15	27506547	Protein percent	-0.955129	0.191568	6.16897e-07	0.000833333	MSTRG.3675	ENSSSCG00000017928,ENSSSCG00000017929	ENSSSCG00000017928,RNASEK	0.82588	0.175323	2.46967e-06	0.00666667	-0.691403	0.175083	7.84762e-05	0.256023	0.0012	0.0154554
ALGA0084580	15	27506547	Protein percent	-0.955129	0.191568	6.16897e-07	0.000833333	MSTRG.3687	ENSSSCG00000017936,ENSSSCG00000017936,ENSSSCG00000017937,ENSSSCG00000017937	GABARAP,GABARAP,PHF23,PHF23	0.962492	0.176966	5.36258e-08	0	-0.787493	0.175264	7.01633e-06	0.20725	0.002	0.0218163
ALGA0084580	15	27506547	Protein percent	-0.955129	0.191568	6.16897e-07	0.000833333	MSTRG.5084	ENSSSCG00000038399	ATP5PF	0.88599	0.178423	6.84607e-07	0.00333333	-0.85577	0.176422	1.23022e-06	0.167665	0.0042	0.0340136
ALGA0084580	15	27506547	Protein percent	-0.955129	0.191568	6.16897e-07	0.000833333	MSTRG.6113	ENSSSCG00000010446	STAMBPL1	0.799908	0.180201	9.03853e-06	0.00537037	-0.854314	0.174998	1.05093e-06	0.179561	0.0012	0.0154554
ALGA0084580	15	27506547	Protein percent	-0.955129	0.191568	6.16897e-07	0.000833333	MSTRG.6152	ENSSSCG00000027230	SLC35G1	0.905426	0.175151	2.34838e-07	0.0015	-0.795867	0.174385	5.02247e-06	0.211548	0.0006	0.0100219
ALGA0084580	15	27506547	Protein percent	-0.955129	0.191568	6.16897e-07	0.000833333	MSTRG.6932	ENSSSCG00000016049,ENSSSCG00000031214	HIBCH,ENSSSCG00000031214	0.874286	0.179054	1.04592e-06	0.00666667	-0.721113	0.1768	4.52897e-05	0.224393	0.0036	0.0315443
ALGA0087078	15	120031328	Protein percent	-0.870603	0.176183	7.75386e-07	0.00142857	MSTRG.8696	ENSSSCG00000032734	VOPP1	-0.805629	0.162935	7.63406e-07	0.004	-0.563144	0.163433	0.000569532	0.283743	0	0
ALGA0087078	15	120031328	Protein percent	-0.870603	0.176183	7.75386e-07	0.00142857	MSTRG.9430	ENSSSCG00000013919	ENSSSCG00000013919	0.872724	0.157787	3.18384e-08	0.000714286	-0.522558	0.164278	0.00146798	0.303389	0.0006	0.0100219
ALGA0087078	15	120031328	Protein percent	-0.870603	0.176183	7.75386e-07	0.00142857	MSTRG.9893	ENSSSCG00000014011	RASGEF1C	0.768585	0.163617	2.63422e-06	0.00875	-0.597816	0.160552	0.000196468	0.221564	0.0016	0.0187956
ALGA0087078	15	120031328	Protein percent	-0.870603	0.176183	7.75386e-07	0.00142857	MSTRG.10359	MSTRG.10359	NA	0.90867	0.159167	1.13702e-08	0	-0.565402	0.16684	0.000701781	0.249713	0.0014	0.0170068
ALGA0087078	15	120031328	Protein percent	-0.870603	0.176183	7.75386e-07	0.00142857	MSTRG.134	ENSSSCG00000004121	FBXO30	0.831059	0.161486	2.65652e-07	0.003	-0.603024	0.167022	0.000305678	0.226217	0.0032	0.0294897
ALGA0087078	15	120031328	Protein percent	-0.870603	0.176183	7.75386e-07	0.00142857	MSTRG.13485	ENSSSCG00000034407	AMN1	0.777371	0.161375	1.45613e-06	0.005	-0.551579	0.160022	0.000567081	0.23086	0.0014	0.0170068
ALGA0087078	15	120031328	Protein percent	-0.870603	0.176183	7.75386e-07	0.00142857	MSTRG.14142	ENSSSCG00000002754	NQO1	0.874475	0.165077	1.17487e-07	0.002	-0.458033	0.160159	0.00423823	0.379631	0	0
ALGA0087078	15	120031328	Protein percent	-0.870603	0.176183	7.75386e-07	0.00142857	MSTRG.14531	ENSSSCG00000024773	EID2	0.881447	0.160555	4.01958e-08	0	-0.579972	0.167188	0.00052243	0.236349	0.0034	0.0302883
ALGA0087078	15	120031328	Protein percent	-0.870603	0.176183	7.75386e-07	0.00142857	MSTRG.10722	ENSSSCG00000007738	ASL	-0.75107	0.158047	2.01212e-06	0.005	-0.480206	0.155031	0.00195167	0.388419	0	0
ALGA0087078	15	120031328	Protein percent	-0.870603	0.176183	7.75386e-07	0.00142857	MSTRG.20025	ENSSSCG00000012520,ENSSSCG00000012521,ENSSSCG00000012520,ENSSSCG00000012521,ENSSSCG00000012521,ENSSSCG00000012520	ENSSSCG00000012520,GPRASP2,ENSSSCG00000012520,GPRASP2,GPRASP2,ENSSSCG00000012520	0.794349	0.154166	2.56942e-07	0.001	-0.537211	0.164727	0.00110937	0.28687	0.0002	0.00419216
ALGA0087078	15	120031328	Protein percent	-0.870603	0.176183	7.75386e-07	0.00142857	MSTRG.223	ENSSSCG00000004216	ECHDC1	0.792548	0.162977	1.15658e-06	0.01	-0.556972	0.167151	0.000861812	0.253207	0.0052	0.0402812
ALGA0087078	15	120031328	Protein percent	-0.870603	0.176183	7.75386e-07	0.00142857	MSTRG.3675	ENSSSCG00000017928,ENSSSCG00000017929	ENSSSCG00000017928,RNASEK	0.790584	0.159417	7.07755e-07	0.0075	-0.525511	0.16386	0.00134097	0.312253	0.0002	0.00419216
ALGA0087078	15	120031328	Protein percent	-0.870603	0.176183	7.75386e-07	0.00142857	MSTRG.4292	ENSSSCG00000011501	SUCLG2	0.806602	0.159763	4.4474e-07	0.00875	-0.576425	0.168255	0.000612754	0.234368	0.0054	0.0406521
ALGA0087078	15	120031328	Protein percent	-0.870603	0.176183	7.75386e-07	0.00142857	MSTRG.6113	ENSSSCG00000010446	STAMBPL1	0.714487	0.164253	1.36179e-05	0.007	-0.657905	0.165016	6.69371e-05	0.206752	0.0006	0.0100219
ALGA0087078	15	120031328	Protein percent	-0.870603	0.176183	7.75386e-07	0.00142857	MSTRG.6152	ENSSSCG00000027230	SLC35G1	0.853342	0.158134	6.80215e-08	0.000714286	-0.544236	0.165666	0.00101934	0.274446	0.0016	0.0187956
ALGA0068020	13	11362350	Protein percent	-0.976636	0.197989	8.10669e-07	0.001875	MSTRG.8303	ENSSSCG00000016441	ENSSSCG00000016441	-0.884451	0.184892	1.72186e-06	0.006875	-0.754046	0.178342	2.35676e-05	0.257166	0	0
ALGA0068020	13	11362350	Protein percent	-0.976636	0.197989	8.10669e-07	0.001875	MSTRG.907	ENSSSCG00000032488	ZADH2	0.980599	0.180794	5.83262e-08	0	-0.715778	0.179033	6.38758e-05	0.27414	0	0
ALGA0068020	13	11362350	Protein percent	-0.976636	0.197989	8.10669e-07	0.001875	MSTRG.9430	ENSSSCG00000013919	ENSSSCG00000013919	0.913629	0.180011	3.86648e-07	0.000416667	-0.768504	0.179758	1.90944e-05	0.238538	0.0002	0.00419216
ALGA0068020	13	11362350	Protein percent	-0.976636	0.197989	8.10669e-07	0.001875	MSTRG.9811	ENSSSCG00000031899	JSRP1	-0.91071	0.183957	7.39553e-07	0.005	-0.469261	0.162073	0.00378708	0.338959	0	0
ALGA0068020	13	11362350	Protein percent	-0.976636	0.197989	8.10669e-07	0.001875	MSTRG.13096	ENSSSCG00000000094	SUN2	-0.972006	0.181703	8.8237e-08	0.00166667	-0.762406	0.183063	3.11725e-05	0.222277	0.0002	0.00419216
ALGA0068020	13	11362350	Protein percent	-0.976636	0.197989	8.10669e-07	0.001875	MSTRG.19343	ENSSSCG00000035555	BTBD6	-0.931935	0.182615	3.33841e-07	0.0005	-0.779517	0.184587	2.41051e-05	0.201215	0.0028	0.0274606
ALGA0068020	13	11362350	Protein percent	-0.976636	0.197989	8.10669e-07	0.001875	MSTRG.3675	ENSSSCG00000017928,ENSSSCG00000017929	ENSSSCG00000017928,RNASEK	0.876503	0.179291	1.01489e-06	0.00666667	-0.679634	0.181917	0.000187004	0.272921	0.0002	0.00419216
ALGA0068020	13	11362350	Protein percent	-0.976636	0.197989	8.10669e-07	0.001875	MSTRG.410	ENSSSCG00000004388,ENSSSCG00000004388,ENSSSCG00000038818	ENSSSCG00000004388,ENSSSCG00000004388,ENSSSCG00000038818	0.908231	0.182605	6.56674e-07	0.005	-0.823744	0.184049	7.61648e-06	0.187761	0.0024	0.0237556
ALGA0068020	13	11362350	Protein percent	-0.976636	0.197989	8.10669e-07	0.001875	MSTRG.5262	ENSSSCG00000009616	HR	-0.916608	0.183838	6.16594e-07	0.0045	-0.658752	0.182916	0.000316528	0.175365	0.005	0.0395926
SIRI0000158	15	117256051	Protein percent	-0.924777	0.192498	1.55461e-06	0.00333333	MSTRG.8696	ENSSSCG00000032734	VOPP1	-0.877511	0.176693	6.82373e-07	0.005	-0.611459	0.178661	0.000620598	0.299778	0	0
SIRI0000158	15	117256051	Protein percent	-0.924777	0.192498	1.55461e-06	0.00333333	MSTRG.9430	ENSSSCG00000013919	ENSSSCG00000013919	0.992215	0.169398	4.70476e-09	0	-0.548389	0.179996	0.00231384	0.312769	0.0004	0.00777455
SIRI0000158	15	117256051	Protein percent	-0.924777	0.192498	1.55461e-06	0.00333333	MSTRG.13080	ENSSSCG00000000084	ATF4	-0.855048	0.172083	6.7362e-07	0.005	-0.612162	0.184006	0.000878335	0.249824	0.0034	0.0302883
SIRI0000158	15	117256051	Protein percent	-0.924777	0.192498	1.55461e-06	0.00333333	MSTRG.13485	ENSSSCG00000034407	AMN1	0.982494	0.169901	7.34918e-09	0.005	-0.521834	0.174841	0.00283925	0.248866	0.003	0.0281316
SIRI0000158	15	117256051	Protein percent	-0.924777	0.192498	1.55461e-06	0.00333333	MSTRG.14531	ENSSSCG00000024773	EID2	0.926244	0.175382	1.28271e-07	0	-0.647786	0.182313	0.000380657	0.230054	0.0022	0.0230569
SIRI0000158	15	117256051	Protein percent	-0.924777	0.192498	1.55461e-06	0.00333333	MSTRG.15039	ENSSSCG00000003998,ENSSSCG00000035572,ENSSSCG00000003998	ZNF274,ENSSSCG00000035572,ZNF274	-0.857005	0.175049	9.79055e-07	0.00666667	-0.514926	0.172945	0.00290708	0.27554	0	0
SIRI0000158	15	117256051	Protein percent	-0.924777	0.192498	1.55461e-06	0.00333333	MSTRG.20025	ENSSSCG00000012520,ENSSSCG00000012521,ENSSSCG00000012520,ENSSSCG00000012521,ENSSSCG00000012521,ENSSSCG00000012520	ENSSSCG00000012520,GPRASP2,ENSSSCG00000012520,GPRASP2,GPRASP2,ENSSSCG00000012520	0.836174	0.167292	5.78447e-07	0.00333333	-0.625339	0.179049	0.000478412	0.273404	0	0
SIRI0000158	15	117256051	Protein percent	-0.924777	0.192498	1.55461e-06	0.00333333	MSTRG.20312	ENSSSCG00000038442	TMLHE	0.817091	0.176437	3.63818e-06	0.003125	-0.594947	0.170875	0.000498126	0.331115	0	0
SIRI0000158	15	117256051	Protein percent	-0.924777	0.192498	1.55461e-06	0.00333333	MSTRG.6113	ENSSSCG00000010446	STAMBPL1	0.847962	0.175877	1.42592e-06	0.00178571	-0.691265	0.18107	0.000134721	0.221734	0.0012	0.0154554
SIRI0000158	15	117256051	Protein percent	-0.924777	0.192498	1.55461e-06	0.00333333	MSTRG.6152	ENSSSCG00000027230	SLC35G1	0.954491	0.170488	2.16117e-08	0	-0.578272	0.181388	0.00143243	0.27869	0.0012	0.0154554
SIRI0000158	15	117256051	Protein percent	-0.924777	0.192498	1.55461e-06	0.00333333	MSTRG.6681	MSTRG.6681	NA	0.875693	0.175932	6.44274e-07	0.005	-0.620203	0.178215	0.000501258	0.279148	0.0002	0.00419216
MARC0016231	15	113263338	Protein percent	-0.817677	0.17319	2.3437e-06	0.004	MSTRG.9430	ENSSSCG00000013919	ENSSSCG00000013919	0.73375	0.160024	4.5343e-06	0.0053125	-0.532131	0.161056	0.000953124	0.297879	0	0
MARC0016231	15	113263338	Protein percent	-0.817677	0.17319	2.3437e-06	0.004	MSTRG.13080	ENSSSCG00000000084	ATF4	-0.744906	0.15628	1.87468e-06	0.01	-0.540621	0.16579	0.00111068	0.25818	0.002	0.0218163
MARC0016231	15	113263338	Protein percent	-0.817677	0.17319	2.3437e-06	0.004	MSTRG.13485	ENSSSCG00000034407	AMN1	0.785872	0.158349	6.94396e-07	0.005	-0.501259	0.157303	0.00143969	0.259147	0.0004	0.00777455
MARC0016231	15	113263338	Protein percent	-0.817677	0.17319	2.3437e-06	0.004	MSTRG.14142	ENSSSCG00000002754	NQO1	0.868869	0.162683	9.24993e-08	0.00125	-0.395116	0.158499	0.0126718	0.435567	0	0
MARC0016231	15	113263338	Protein percent	-0.817677	0.17319	2.3437e-06	0.004	MSTRG.10722	ENSSSCG00000007738	ASL	-0.701478	0.155754	6.67652e-06	0.00571429	-0.447518	0.152928	0.00342986	0.415159	0	0
MARC0016231	15	113263338	Protein percent	-0.817677	0.17319	2.3437e-06	0.004	MSTRG.19343	ENSSSCG00000035555	BTBD6	-0.759466	0.162002	2.75868e-06	0.00861111	-0.566842	0.164636	0.000575292	0.250843	0.0012	0.0154554
MARC0016231	15	113263338	Protein percent	-0.817677	0.17319	2.3437e-06	0.004	MSTRG.410	ENSSSCG00000004388,ENSSSCG00000004388,ENSSSCG00000038818	ENSSSCG00000004388,ENSSSCG00000004388,ENSSSCG00000038818	0.815422	0.159308	3.07918e-07	0.004375	-0.554098	0.165669	0.000823978	0.250797	0.002	0.0218163
ALGA0107895	15	113348953	Protein percent	-0.817677	0.17319	2.3437e-06	0.004	MSTRG.9430	ENSSSCG00000013919	ENSSSCG00000013919	0.73375	0.160024	4.5343e-06	0.0053125	-0.532131	0.161056	0.000953124	0.302643	0	0
ALGA0107895	15	113348953	Protein percent	-0.817677	0.17319	2.3437e-06	0.004	MSTRG.13080	ENSSSCG00000000084	ATF4	-0.744906	0.15628	1.87468e-06	0.01	-0.540621	0.16579	0.00111068	0.260084	0.0024	0.0237556
ALGA0107895	15	113348953	Protein percent	-0.817677	0.17319	2.3437e-06	0.004	MSTRG.13485	ENSSSCG00000034407	AMN1	0.785872	0.158349	6.94396e-07	0.005	-0.501259	0.157303	0.00143969	0.258751	0.0008	0.0122171
ALGA0107895	15	113348953	Protein percent	-0.817677	0.17319	2.3437e-06	0.004	MSTRG.14142	ENSSSCG00000002754	NQO1	0.868869	0.162683	9.24993e-08	0.00125	-0.395116	0.158499	0.0126718	0.433793	0	0
ALGA0107895	15	113348953	Protein percent	-0.817677	0.17319	2.3437e-06	0.004	MSTRG.10722	ENSSSCG00000007738	ASL	-0.701478	0.155754	6.67652e-06	0.00571429	-0.447518	0.152928	0.00342986	0.412372	0	0
ALGA0107895	15	113348953	Protein percent	-0.817677	0.17319	2.3437e-06	0.004	MSTRG.19343	ENSSSCG00000035555	BTBD6	-0.759466	0.162002	2.75868e-06	0.00861111	-0.566842	0.164636	0.000575292	0.25115	0.0006	0.0100219
ALGA0107895	15	113348953	Protein percent	-0.817677	0.17319	2.3437e-06	0.004	MSTRG.410	ENSSSCG00000004388,ENSSSCG00000004388,ENSSSCG00000038818	ENSSSCG00000004388,ENSSSCG00000004388,ENSSSCG00000038818	0.815422	0.159308	3.07918e-07	0.004375	-0.554098	0.165669	0.000823978	0.252495	0.0012	0.0154554
ALGA0107895	15	113348953	Protein percent	-0.817677	0.17319	2.3437e-06	0.004	MSTRG.4561	ENSSSCG00000011699	HPS3	0.814403	0.157833	2.47085e-07	0.001	-0.540784	0.167294	0.00122694	0.248754	0.0054	0.0406521
H3GA0044711	15	87196491	Protein percent	-0.879487	0.194358	6.03701e-06	0.0145455	MSTRG.19343	ENSSSCG00000035555	BTBD6	-0.912227	0.181605	5.08313e-07	0.000833333	-0.651572	0.184371	0.000409284	0.233651	0.0022	0.0230569
H3GA0044711	15	87196491	Protein percent	-0.879487	0.194358	6.03701e-06	0.0145455	MSTRG.3767	ENSSSCG00000018005	MYH8	0.892634	0.178733	5.90694e-07	0.0075	-0.520269	0.177033	0.00329466	0.233021	0.0012	0.0154554
INRA0050035	15	110223126	Protein percent	-0.805065	0.185776	1.46742e-05	0.03375	MSTRG.8696	ENSSSCG00000032734	VOPP1	-0.829845	0.17166	1.33661e-06	0.00666667	-0.533288	0.173749	0.00214561	0.334445	0	0
INRA0050035	15	110223126	Protein percent	-0.805065	0.185776	1.46742e-05	0.03375	MSTRG.9430	ENSSSCG00000013919	ENSSSCG00000013919	0.866493	0.167591	2.33723e-07	0.000555556	-0.507818	0.17417	0.00354942	0.326293	0.0002	0.00419216
INRA0050035	15	110223126	Protein percent	-0.805065	0.185776	1.46742e-05	0.03375	MSTRG.13485	ENSSSCG00000034407	AMN1	0.818056	0.169404	1.37195e-06	0.00625	-0.473159	0.168735	0.00504491	0.260872	0.0014	0.0170068
INRA0050035	15	110223126	Protein percent	-0.805065	0.185776	1.46742e-05	0.03375	MSTRG.14531	ENSSSCG00000024773	EID2	0.795249	0.173256	4.43204e-06	0.009	-0.601524	0.176539	0.000656056	0.241833	0.001	0.0142533
ASGA0069220	15	30009913	Protein percent	-0.794175	0.187522	2.28435e-05	0.03625	MSTRG.19343	ENSSSCG00000035555	BTBD6	-0.941798	0.172848	5.07369e-08	0.001	-0.643086	0.177514	0.000291513	0.220317	0.006	0.0436327
ASGA0069220	15	30009913	Protein percent	-0.794175	0.187522	2.28435e-05	0.03625	MSTRG.20312	ENSSSCG00000038442	TMLHE	0.869081	0.172946	5.03033e-07	0.000625	-0.541025	0.167388	0.00122862	0.358231	0	0
ASGA0069220	15	30009913	Protein percent	-0.794175	0.187522	2.28435e-05	0.03625	MSTRG.410	ENSSSCG00000004388,ENSSSCG00000004388,ENSSSCG00000038818	ENSSSCG00000004388,ENSSSCG00000004388,ENSSSCG00000038818	0.829003	0.176086	2.50218e-06	0.00846154	-0.688268	0.177082	0.000101607	0.207402	0.0022	0.0230569
ALGA0084729	15	30076560	Protein percent	-0.794175	0.187522	2.28435e-05	0.03625	MSTRG.20312	ENSSSCG00000038442	TMLHE	0.869081	0.172946	5.03033e-07	0.000625	-0.541025	0.167388	0.00122862	0.360837	0	0
ALGA0084729	15	30076560	Protein percent	-0.794175	0.187522	2.28435e-05	0.03625	MSTRG.410	ENSSSCG00000004388,ENSSSCG00000004388,ENSSSCG00000038818	ENSSSCG00000004388,ENSSSCG00000004388,ENSSSCG00000038818	0.829003	0.176086	2.50218e-06	0.00846154	-0.688268	0.177082	0.000101607	0.207281	0.0024	0.0237556
ASGA0070742	15	124461224	Protein percent	-0.718403	0.17169	2.86049e-05	0.0361111	MSTRG.9430	ENSSSCG00000013919	ENSSSCG00000013919	0.806248	0.156994	2.81349e-07	0.0005	-0.353009	0.163087	0.0304225	0.429069	0.0002	0.00419216
ASGA0070742	15	124461224	Protein percent	-0.718403	0.17169	2.86049e-05	0.0361111	MSTRG.2760	ENSSSCG00000039148	P4HB	0.76415	0.160399	1.89738e-06	0.00714286	-0.324962	0.157869	0.0395491	0.474893	0	0
ASGA0070742	15	124461224	Protein percent	-0.718403	0.17169	2.86049e-05	0.0361111	MSTRG.6334	ENSSSCG00000032968	VTI1A	0.792039	0.160367	7.85644e-07	0.005	-0.420838	0.168769	0.0126466	0.30898	0.0024	0.0237556
MARC0103709	2	144583667	Protein percent	-0.752312	0.182229	3.6532e-05	0.037381	MSTRG.10350	ENSSSCG00000014394	RNF14	-0.870249	0.167897	2.18058e-07	0.005	-0.486876	0.178246	0.00630515	0.287936	0.004	0.0331473
MARC0076093	15	83209844	Protein percent	-0.799896	0.194358	3.86207e-05	0.0386364	MSTRG.19343	ENSSSCG00000035555	BTBD6	-0.901325	0.18199	7.32285e-07	0.00214286	-0.594673	0.185749	0.00136725	0.260029	0.001	0.0142533
